# Supplementary material for: Developing WHO guidelines: Time to formally include evidence from mathematical modelling studies
Source: F1000Res. 2018 Feb 26;6:1584. Originally published 2017 Aug 29. [Version 2] doi: 10.12688/f1000research.12367.2 (PMC5829466; doi:10.12688/f1000research.12367.2)
Supplement: Supplementary file 1 [file f1000research-6-15275-s0000.tgz]

Archive with 1 entries (1 files):
- 833fde43-d743-47dd-a709-36c5b9cf6ad0.docx
